# Supplementary material for: Comparative quantum-classical dynamics of natural and synthetic molecular rotors show how vibrational synchronization modulates the photoisomerization quantum efficiency
Source: Nat Commun. 2024 Apr 25;15:3499. doi: 10.1038/s41467-024-47477-0 (PMC11045841; doi:10.1038/s41467-024-47477-0)
Supplement: Supplementary file 8 — Supplementary Data 5 [file 41467_2024_47477_MOESM8_ESM.zip]

Archive with 2 entries (2 files):
- 5_trajectoriesXYZ_NAIP@DMSO.tar
- __MACOSX/._5_trajectoriesXYZ_NAIP@DMSO.tar
